# Supplementary material for: Back-Propagation Learning in Deep Spike-By-Spike Networks
Source: Front Comput Neurosci. 2019 Aug 13;13:55. doi: 10.3389/fncom.2019.00055 (PMC6700320; doi:10.3389/fncom.2019.00055)
Supplement: Supplementary file 2 [file Data_Sheet_2.ZIP]

Archive with 159 entries (137 files):
- SourceCode/
- SourceCode/BOOL_4BIT_PARITY/
- SourceCode/BOOL_4BIT_PARITY/Calc_ExactFischerTest.m
- SourceCode/BOOL_4BIT_PARITY/Normal/
- SourceCode/BOOL_4BIT_PARITY/Normal/DiffFactor.m
- SourceCode/BOOL_4BIT_PARITY/Normal/ErrorFactor.m
- SourceCode/BOOL_4BIT_PARITY/Normal/FrontFactor.m
- SourceCode/BOOL_4BIT_PARITY/Normal/GiveMeASpike.m
- SourceCode/BOOL_4BIT_PARITY/Normal/plotit_2_OK.m
- SourceCode/BOOL_4BIT_PARITY/Normal/plotit_a.m
- SourceCode/BOOL_4BIT_PARITY/Normal/plotit_b.m
- SourceCode/BOOL_4BIT_PARITY/Normal/plotit_c.m
- SourceCode/BOOL_4BIT_PARITY/Normal/plotit_d.m
- SourceCode/BOOL_4BIT_PARITY/Normal/PropagateFactor.m
- SourceCode/BOOL_4BIT_PARITY/Normal/README.txt
- SourceCode/BOOL_4BIT_PARITY/Normal/stage_a.m
- SourceCode/BOOL_4BIT_PARITY/Normal/stage_all.m
- SourceCode/BOOL_4BIT_PARITY/Normal/stage_b.m
- SourceCode/BOOL_4BIT_PARITY/Normal/stage_c.m
- SourceCode/BOOL_4BIT_PARITY/Normal/stage_d.m
- SourceCode/BOOL_4BIT_PARITY/TWO_IPs/
- SourceCode/BOOL_4BIT_PARITY/TWO_IPs/DiffFactor.m
- SourceCode/BOOL_4BIT_PARITY/TWO_IPs/ErrorFactor.m
- SourceCode/BOOL_4BIT_PARITY/TWO_IPs/FrontFactor.m
- SourceCode/BOOL_4BIT_PARITY/TWO_IPs/GiveMeASpike.m
- SourceCode/BOOL_4BIT_PARITY/TWO_IPs/plotit_a.m
- SourceCode/BOOL_4BIT_PARITY/TWO_IPs/plotit_b.m
- SourceCode/BOOL_4BIT_PARITY/TWO_IPs/plotit_c.m
- SourceCode/BOOL_4BIT_PARITY/TWO_IPs/plotit_d.m
- SourceCode/BOOL_4BIT_PARITY/TWO_IPs/PropagateFactor.m
- SourceCode/BOOL_4BIT_PARITY/TWO_IPs/README.txt
- SourceCode/BOOL_4BIT_PARITY/TWO_IPs/stage_a.m
- SourceCode/BOOL_4BIT_PARITY/TWO_IPs/stage_all.m
- SourceCode/BOOL_4BIT_PARITY/TWO_IPs/stage_b.m
- SourceCode/BOOL_4BIT_PARITY/TWO_IPs/stage_c.m
- SourceCode/BOOL_4BIT_PARITY/TWO_IPs/stage_d.m
- SourceCode/BOOL_4BIT_PARITY/TWO_IPs_ONLY_LAST_TIMESTEP/
- SourceCode/BOOL_4BIT_PARITY/TWO_IPs_ONLY_LAST_TIMESTEP/DiffFactor.m
- SourceCode/BOOL_4BIT_PARITY/TWO_IPs_ONLY_LAST_TIMESTEP/ErrorFactor.m
- SourceCode/BOOL_4BIT_PARITY/TWO_IPs_ONLY_LAST_TIMESTEP/FrontFactor.m
- SourceCode/BOOL_4BIT_PARITY/TWO_IPs_ONLY_LAST_TIMESTEP/GiveMeASpike.m
- SourceCode/BOOL_4BIT_PARITY/TWO_IPs_ONLY_LAST_TIMESTEP/plotit_a.m
- SourceCode/BOOL_4BIT_PARITY/TWO_IPs_ONLY_LAST_TIMESTEP/plotit_b.m
- SourceCode/BOOL_4BIT_PARITY/TWO_IPs_ONLY_LAST_TIMESTEP/plotit_c.m
- SourceCode/BOOL_4BIT_PARITY/TWO_IPs_ONLY_LAST_TIMESTEP/plotit_d.m
- SourceCode/BOOL_4BIT_PARITY/TWO_IPs_ONLY_LAST_TIMESTEP/PropagateFactor.m
- SourceCode/BOOL_4BIT_PARITY/TWO_IPs_ONLY_LAST_TIMESTEP/README.txt
- SourceCode/BOOL_4BIT_PARITY/TWO_IPs_ONLY_LAST_TIMESTEP/stage_a.m
- SourceCode/BOOL_4BIT_PARITY/TWO_IPs_ONLY_LAST_TIMESTEP/stage_all.m
- SourceCode/BOOL_4BIT_PARITY/TWO_IPs_ONLY_LAST_TIMESTEP/stage_b.m
- SourceCode/BOOL_4BIT_PARITY/TWO_IPs_ONLY_LAST_TIMESTEP/stage_c.m
- SourceCode/BOOL_4BIT_PARITY/TWO_IPs_ONLY_LAST_TIMESTEP/stage_d.m
- SourceCode/BOOL_XOR/
- SourceCode/BOOL_XOR/JunkBit/
- SourceCode/BOOL_XOR/JunkBit/DiffFactor.m
- SourceCode/BOOL_XOR/JunkBit/doit.m
- SourceCode/BOOL_XOR/JunkBit/ErrorFactor.m
- SourceCode/BOOL_XOR/JunkBit/FrontFactor.m
- SourceCode/BOOL_XOR/JunkBit/GiveMeASpike.m
- SourceCode/BOOL_XOR/JunkBit/plotit.m
- SourceCode/BOOL_XOR/JunkBit/PropagateFactor.m
- SourceCode/BOOL_XOR/JunkBit/README.txt
- SourceCode/BOOL_XOR/Normal/
- SourceCode/BOOL_XOR/Normal/DiffFactor.m
- SourceCode/BOOL_XOR/Normal/doit.m
- SourceCode/BOOL_XOR/Normal/ErrorFactor.m
- SourceCode/BOOL_XOR/Normal/FrontFactor.m
- SourceCode/BOOL_XOR/Normal/GiveMeASpike.m
- SourceCode/BOOL_XOR/Normal/plotit.m
- SourceCode/BOOL_XOR/Normal/PropagateFactor.m
- SourceCode/BOOL_XOR/Normal/README.txt
- SourceCode/MNIST/
- SourceCode/MNIST/Data_Preparation/
- SourceCode/MNIST/Data_Preparation/Convert_Test.m
- SourceCode/MNIST/Data_Preparation/Convert_Train.m
- SourceCode/MNIST/Data_Preparation/CookieCutter_Test.m
- SourceCode/MNIST/Data_Preparation/CookieCutter_Train.m
- SourceCode/MNIST/Data_Preparation/README.txt
- SourceCode/MNIST/Optimizer_Tests/
- SourceCode/MNIST/Optimizer_Tests/Stage_A/
- SourceCode/MNIST/Optimizer_Tests/Stage_A/CreateInitW_H2_H3.m
- SourceCode/MNIST/Optimizer_Tests/Stage_A/CreateInitW_H4_H5.m
- SourceCode/MNIST/Optimizer_Tests/Stage_A/CreateInitW_H5_HY.m
- SourceCode/MNIST/Optimizer_Tests/Stage_A/CreateInitW_X_H1.m
- SourceCode/MNIST/Optimizer_Tests/Stage_A/Create_W_H1_H2.m
- SourceCode/MNIST/Optimizer_Tests/Stage_A/Create_W_H3_H4.m
- SourceCode/MNIST/Optimizer_Tests/Stage_A/DiffFactor.m
- SourceCode/MNIST/Optimizer_Tests/Stage_A/doit_1_test.m
- SourceCode/MNIST/Optimizer_Tests/Stage_A/doit_1_weight_minibatch.m
- SourceCode/MNIST/Optimizer_Tests/Stage_A/ErrorFactor.m
- SourceCode/MNIST/Optimizer_Tests/Stage_A/FrontFactor.m
- SourceCode/MNIST/Optimizer_Tests/Stage_A/GiveMeASpike.m
- SourceCode/MNIST/Optimizer_Tests/Stage_A/joinplot.m
- SourceCode/MNIST/Optimizer_Tests/Stage_A/plotit_L.m
- SourceCode/MNIST/Optimizer_Tests/Stage_A/plotit_Layer1.m
- SourceCode/MNIST/Optimizer_Tests/Stage_A/PropagateFactor.m
- SourceCode/MNIST/Optimizer_Tests/Stage_A/README.txt
- SourceCode/MNIST/Optimizer_Tests/Stage_A/testit_loader.m
- SourceCode/MNIST/Optimizer_Tests/Stage_A/Update_Weights.m
- SourceCode/MNIST/Optimizer_Tests/Stage_A/Update_Weights_Sub.m
- SourceCode/MNIST/Optimizer_Tests/Stage_B/
- SourceCode/MNIST/Optimizer_Tests/Stage_B/CreateInitW_H2_H3.m
- SourceCode/MNIST/Optimizer_Tests/Stage_B/CreateInitW_H4_H5.m
- SourceCode/MNIST/Optimizer_Tests/Stage_B/CreateInitW_H5_HY.m
- SourceCode/MNIST/Optimizer_Tests/Stage_B/Create_W_H1_H2.m
- SourceCode/MNIST/Optimizer_Tests/Stage_B/Create_W_H3_H4.m
- SourceCode/MNIST/Optimizer_Tests/Stage_B/DiffFactor.m
- SourceCode/MNIST/Optimizer_Tests/Stage_B/doit_1_test.m
- SourceCode/MNIST/Optimizer_Tests/Stage_B/doit_1_weight_minibatch.m
- SourceCode/MNIST/Optimizer_Tests/Stage_B/ErrorFactor.m
- SourceCode/MNIST/Optimizer_Tests/Stage_B/FrontFactor.m
- SourceCode/MNIST/Optimizer_Tests/Stage_B/GiveMeASpike.m
- SourceCode/MNIST/Optimizer_Tests/Stage_B/plotit_L.m
- SourceCode/MNIST/Optimizer_Tests/Stage_B/PropagateFactor.m
- SourceCode/MNIST/Optimizer_Tests/Stage_B/README.txt
- SourceCode/MNIST/Optimizer_Tests/Stage_B/testit_loader.m
- SourceCode/MNIST/Optimizer_Tests/Stage_B/Update_Weights.m
- SourceCode/MNIST/Optimizer_Tests/Stage_B/Update_Weights_Sub.m
- SourceCode/MNIST/Optimizer_Tests/Stage_C/
- SourceCode/MNIST/Optimizer_Tests/Stage_C/CreateInitW_H4_H5.m
- SourceCode/MNIST/Optimizer_Tests/Stage_C/CreateInitW_H5_HY.m
- SourceCode/MNIST/Optimizer_Tests/Stage_C/Create_W_H1_H2.m
- SourceCode/MNIST/Optimizer_Tests/Stage_C/Create_W_H3_H4.m
- SourceCode/MNIST/Optimizer_Tests/Stage_C/DiffFactor.m
- SourceCode/MNIST/Optimizer_Tests/Stage_C/doit_1_test.m
- SourceCode/MNIST/Optimizer_Tests/Stage_C/doit_1_weight_minibatch.m
- SourceCode/MNIST/Optimizer_Tests/Stage_C/ErrorFactor.m
- SourceCode/MNIST/Optimizer_Tests/Stage_C/FrontFactor.m
- SourceCode/MNIST/Optimizer_Tests/Stage_C/GiveMeASpike.m
- SourceCode/MNIST/Optimizer_Tests/Stage_C/plotit_L.m
- SourceCode/MNIST/Optimizer_Tests/Stage_C/PropagateFactor.m
- SourceCode/MNIST/Optimizer_Tests/Stage_C/README.txt
- SourceCode/MNIST/Optimizer_Tests/Stage_C/testit_loader.m
- SourceCode/MNIST/Optimizer_Tests/Stage_C/Update_Weights.m
- SourceCode/MNIST/Optimizer_Tests/Stage_C/Update_Weights_Sub.m
- SourceCode/MNIST/Optimizer_Tests/Weights/
- SourceCode/MNIST/Optimizer_Tests/Weights/README.txt
- SourceCode/MNIST/Optimizer_Tests/Weights/W_H1_H2.mat
- SourceCode/MNIST/Optimizer_Tests/Weights/W_H2_H3.mat
- SourceCode/MNIST/Optimizer_Tests/Weights/W_H3_H4.mat
- SourceCode/MNIST/Optimizer_Tests/Weights/W_H4_H5.mat
- SourceCode/MNIST/Optimizer_Tests/Weights/W_H5_HY.mat
- SourceCode/MNIST/Optimizer_Tests/Weights/W_X_H1.mat
- SourceCode/MNIST/TensorFlow/
- SourceCode/MNIST/TensorFlow/Adam/
- SourceCode/MNIST/TensorFlow/Adam/Modified_Version/
- SourceCode/MNIST/TensorFlow/Adam/Modified_Version/mnist_deep_ourstruct.py
- SourceCode/MNIST/TensorFlow/Adam/Modified_Version/README.txt
- SourceCode/MNIST/TensorFlow/Adam/Original_Source/
- SourceCode/MNIST/TensorFlow/Adam/Original_Source/mnist_deep.py
- SourceCode/MNIST/TensorFlow/Adam/Original_Source/README.txt
- SourceCode/MNIST/TensorFlow/Gradient/
- SourceCode/MNIST/TensorFlow/Gradient/Modified_Version/
- SourceCode/MNIST/TensorFlow/Gradient/Modified_Version/cnn_mnist_nopad.py
- SourceCode/MNIST/TensorFlow/Gradient/Modified_Version/README.txt
- SourceCode/MNIST/TensorFlow/Gradient/Original_Source/
- SourceCode/MNIST/TensorFlow/Gradient/Original_Source/cnn_mnist.py
- SourceCode/MNIST/TensorFlow/Gradient/Original_Source/README.txt
- SourceCode/README.txt
