# Supplementary material for: Back-Propagation Learning in Deep Spike-By-Spike Networks
Source: Front Comput Neurosci. 2019 Aug 13;13:55. doi: 10.3389/fncom.2019.00055 (PMC6700320; doi:10.3389/fncom.2019.00055)
Supplement: Supplementary file 2 [file Data_Sheet_2.ZIP › SourceCode/BOOL_4BIT_PARITY/Calc_ExactFischerTest.m]

% It is assumes that N is the same for both tests (N = number of total samples i.e. trials)
% a_I and b_I are the number of correct training results 
% P is the probability that both a_I and b_I are drawn form the same distribution
function [P] = Calc_ExactFischerTest(a_I,b_I,N)

a = min([a_I b_I]);
b = max([a_I b_I]);

[Dummy P] = fishertest([[a;N-a],[b;N-b]],'Tail','left');
