# Supplementary material for: Back-Propagation Learning in Deep Spike-By-Spike Networks
Source: Front Comput Neurosci. 2019 Aug 13;13:55. doi: 10.3389/fncom.2019.00055 (PMC6700320; doi:10.3389/fncom.2019.00055)
Supplement: Supplementary file 2 [file Data_Sheet_2.ZIP › SourceCode/BOOL_4BIT_PARITY/Normal/DiffFactor.m]

function [DiffFa] = DiffFactor(Factor, ReconstructionMatrix, SumReconstruction, FF)

DiffFa = FF .* (repmat(SumReconstruction,[1 size(ReconstructionMatrix,2)]) .* repmat(Factor(:)',[size(ReconstructionMatrix,1) 1])  - repmat(ReconstructionMatrix * Factor,[1 size(ReconstructionMatrix,2)]));
