# Supplementary material for: Back-Propagation Learning in Deep Spike-By-Spike Networks
Source: Front Comput Neurosci. 2019 Aug 13;13:55. doi: 10.3389/fncom.2019.00055 (PMC6700320; doi:10.3389/fncom.2019.00055)
Supplement: Supplementary file 2 [file Data_Sheet_2.ZIP › SourceCode/BOOL_4BIT_PARITY/Normal/FrontFactor.m]

function [FF, ReconstructionMatrix, SumReconstruction] = FrontFactor(H_B, H_A, W, Epsilon)

FF = repmat(H_A(:)', [length(H_B(:))  1] ) .* repmat(H_B(:), [1 length(H_A)]);

ReconstructionMatrix = W .* repmat(H_A(:)', [size(W,1) 1] );

SumReconstruction = sum(ReconstructionMatrix,2);

Idx = find(FF == 0);
FF = (Epsilon / (1 + Epsilon)) * FF ./ repmat(SumReconstruction.^2,[1 length(H_A)]);
FF(Idx) = 0;
