# Supplementary material for: Back-Propagation Learning in Deep Spike-By-Spike Networks
Source: Front Comput Neurosci. 2019 Aug 13;13:55. doi: 10.3389/fncom.2019.00055 (PMC6700320; doi:10.3389/fncom.2019.00055)
Supplement: Supplementary file 2 [file Data_Sheet_2.ZIP › SourceCode/BOOL_4BIT_PARITY/Normal/GiveMeASpike.m]

function [Spike] = GiveMeASpike(Distribution)

  Distribution = Distribution(:);
  Distribution = Distribution / sum(Distribution);
  
  RandomNumber = rand;

  for i = 1:1:length(Distribution),

    RandomNumber = RandomNumber - Distribution(i);

    if (RandomNumber <= 0)
      Spike = i;
      return;
    end

  end

  Spike = length(Distribution);
