# Supplementary material for: Back-Propagation Learning in Deep Spike-By-Spike Networks
Source: Front Comput Neurosci. 2019 Aug 13;13:55. doi: 10.3389/fncom.2019.00055 (PMC6700320; doi:10.3389/fncom.2019.00055)
Supplement: Supplementary file 2 [file Data_Sheet_2.ZIP › SourceCode/BOOL_4BIT_PARITY/Normal/PropagateFactor.m]

function [PropFactor] = PropagateFactor(ReconstructionMatrix, SumReconstruction, ES)

PropFactor = ((ReconstructionMatrix ./ repmat(SumReconstruction,[1 size(ReconstructionMatrix,2)])) * ES);
