# Supplementary material for: Back-Propagation Learning in Deep Spike-By-Spike Networks
Source: Front Comput Neurosci. 2019 Aug 13;13:55. doi: 10.3389/fncom.2019.00055 (PMC6700320; doi:10.3389/fncom.2019.00055)
Supplement: Supplementary file 2 [file Data_Sheet_2.ZIP › SourceCode/BOOL_4BIT_PARITY/Normal/README.txt]

The simulation with the 250 different seeds are run as follows: 
for TheSeed = 1:1:250,
  stage_all(TheSeed);
end

The back-prop learning rule used the mini sub-functions DiffFactor.m, ErrorFactor.m, FrontFactor.m, and PropagateFactor.m.

Spikes are drawn from distributions by the function GiveMeASpike.m

With plotit_a.m, plotit_b.m, plotit_c.m, and plotit_d.m the results are plotted. 
