# Supplementary material for: Back-Propagation Learning in Deep Spike-By-Spike Networks
Source: Front Comput Neurosci. 2019 Aug 13;13:55. doi: 10.3389/fncom.2019.00055 (PMC6700320; doi:10.3389/fncom.2019.00055)
Supplement: Supplementary file 2 [file Data_Sheet_2.ZIP › SourceCode/MNIST/Data_Preparation/Convert_Test.m]

clear
Images = loadMNISTImages('t10k-images-idx3-ubyte');
Label = loadMNISTLabels('t10k-labels-idx1-ubyte');

Processed = zeros(size(Images,1)*2,size(Images,2));
Images = 2 * Images - 1.0;

A = Images;
A(find( A < 0 )) = 0;
B = -Images;
B(find( B < 0 )) = 0;
Processed(1:2:end,:) = B;
Processed(2:2:end,:) = A;
Data_Test = Processed;
Label_Test = Label';

save MINST_Test.mat Data_Test Label_Test
