# Supplementary material for: Back-Propagation Learning in Deep Spike-By-Spike Networks
Source: Front Comput Neurosci. 2019 Aug 13;13:55. doi: 10.3389/fncom.2019.00055 (PMC6700320; doi:10.3389/fncom.2019.00055)
Supplement: Supplementary file 2 [file Data_Sheet_2.ZIP › SourceCode/MNIST/Optimizer_Tests/Stage_A/CreateInitW_H2_H3.m]

clear
NumberOfH2 = 32*25;
NumberOfH3 = 64;

W_H2_H3 = ones(NumberOfH2, NumberOfH3);
W_H2_H3 = W_H2_H3 + 1.0/100 * rand(size(W_H2_H3));
W_H2_H3 = W_H2_H3 ./ repmat(sum(W_H2_H3,1), [size(W_H2_H3,1) 1]);

W_H2_H3 = single(W_H2_H3);
save W_H2_H3_Iter0.mat W_H2_H3 
