# Supplementary material for: Back-Propagation Learning in Deep Spike-By-Spike Networks
Source: Front Comput Neurosci. 2019 Aug 13;13:55. doi: 10.3389/fncom.2019.00055 (PMC6700320; doi:10.3389/fncom.2019.00055)
Supplement: Supplementary file 2 [file Data_Sheet_2.ZIP › SourceCode/MNIST/Optimizer_Tests/Stage_A/CreateInitW_H4_H5.m]

clear
NumberOfH4 = 64*4*4;
NumberOfH5 = 1024;

W_H4_H5 = ones(NumberOfH4, NumberOfH5);
W_H4_H5 = W_H4_H5 +1.0/100 * rand(size(W_H4_H5));
W_H4_H5 = W_H4_H5 ./ repmat(sum(W_H4_H5,1), [size(W_H4_H5,1) 1]);

W_H4_H5 = single(W_H4_H5);
save W_H4_H5_Iter0.mat W_H4_H5 
