# Supplementary material for: Back-Propagation Learning in Deep Spike-By-Spike Networks
Source: Front Comput Neurosci. 2019 Aug 13;13:55. doi: 10.3389/fncom.2019.00055 (PMC6700320; doi:10.3389/fncom.2019.00055)
Supplement: Supplementary file 2 [file Data_Sheet_2.ZIP › SourceCode/MNIST/Optimizer_Tests/Stage_A/CreateInitW_H5_HY.m]

clear
NumberOfHY = 10;
NumberOfH5 = 1024;

W_H5_HY = ones(NumberOfH5,NumberOfHY);
W_H5_HY = W_H5_HY + 1.0/100 * rand(size(W_H5_HY));
W_H5_HY = W_H5_HY ./ repmat(sum(W_H5_HY,1), [size(W_H5_HY,1) 1]);

W_H5_HY = single(W_H5_HY);
save W_H5_HY_Iter0.mat W_H5_HY 
