# Supplementary material for: Back-Propagation Learning in Deep Spike-By-Spike Networks
Source: Front Comput Neurosci. 2019 Aug 13;13:55. doi: 10.3389/fncom.2019.00055 (PMC6700320; doi:10.3389/fncom.2019.00055)
Supplement: Supplementary file 2 [file Data_Sheet_2.ZIP › SourceCode/MNIST/Optimizer_Tests/Stage_A/CreateInitW_X_H1.m]

clear
NumberOfH = 32;
NumberOfInput = 50;

W_X_H1 = ones(NumberOfInput,NumberOfH);
W_X_H1 = W_X_H1 + 1.0/100 * rand(size(W_X_H1));
W_X_H1 = W_X_H1 ./ repmat(sum(W_X_H1,1), [size(W_X_H1,1) 1]);

W_X_H1 = single(W_X_H1);
save W_X_H1_Iter0.mat W_X_H1
