# Supplementary material for: Back-Propagation Learning in Deep Spike-By-Spike Networks
Source: Front Comput Neurosci. 2019 Aug 13;13:55. doi: 10.3389/fncom.2019.00055 (PMC6700320; doi:10.3389/fncom.2019.00055)
Supplement: Supplementary file 2 [file Data_Sheet_2.ZIP › SourceCode/MNIST/Optimizer_Tests/Stage_A/Create_W_H1_H2.m]

% Pool Weights 1

Number_Of_H1 = 32;
Number_Of_H2 = 32;

W_H1_H2 = zeros(4*Number_Of_H1,Number_Of_H2);
for g = 1:1:Number_Of_H2
  W_H1_H2([0 1 2 3] * Number_Of_H1 + g,g) = 1;
end
W_H1_H2 = W_H1_H2 ./ repmat(sum(W_H1_H2,1), [size(W_H1_H2,1) 1]);

W_H1_H2 = single(W_H1_H2);

save W_H1_H2.mat W_H1_H2;
