# Supplementary material for: Back-Propagation Learning in Deep Spike-By-Spike Networks
Source: Front Comput Neurosci. 2019 Aug 13;13:55. doi: 10.3389/fncom.2019.00055 (PMC6700320; doi:10.3389/fncom.2019.00055)
Supplement: Supplementary file 2 [file Data_Sheet_2.ZIP › SourceCode/MNIST/Optimizer_Tests/Stage_A/testit_loader.m]

function testit_loader(WeightIter)
AllCorr = 0;
AllCount = 0;

for BlockID = 1:1:100
  try
    eval(['load Test/Temp_Iter' num2str(WeightIter) '_BlockID' num2str(BlockID) '.mat Correct Count']);
    AllCorr = AllCorr + Correct;
    AllCount = AllCount + Count;

  catch
    BlockID
  end
end
[AllCorr AllCount]
100 * AllCorr/AllCount

if AllCount == 10000
  Result = 100 * AllCorr/AllCount;

  eval(['save test_Iter' num2str(WeightIter) '.mat Result']);
end
