# Supplementary material for: Back-Propagation Learning in Deep Spike-By-Spike Networks
Source: Front Comput Neurosci. 2019 Aug 13;13:55. doi: 10.3389/fncom.2019.00055 (PMC6700320; doi:10.3389/fncom.2019.00055)
Supplement: Supplementary file 2 [file Data_Sheet_2.ZIP › SourceCode/MNIST/Optimizer_Tests/Stage_B/README.txt]

0.) Perform the stage A

1.) Copy the last weight over from stage A (e.g. W_X_H1_Iter150.mat) and rename it to W_X_H1_Iter0.mat. Create the other weight matrices:
Create_W_H1_H2
CreateInitW_H2_H3
Create_W_H3_H4
CreateInitW_H4_H5
CreateInitW_H5_HY

2.) Do the rest like in stage A.
