# Supplementary material for: Back-Propagation Learning in Deep Spike-By-Spike Networks
Source: Front Comput Neurosci. 2019 Aug 13;13:55. doi: 10.3389/fncom.2019.00055 (PMC6700320; doi:10.3389/fncom.2019.00055)
Supplement: Supplementary file 2 [file Data_Sheet_2.ZIP › SourceCode/MNIST/TensorFlow/Adam/Original_Source/README.txt]

We downloaded it from
https://raw.githubusercontent.com/tensorflow/tensorflow/r1.4/tensorflow/examples/tutorials/mnist/mnist_deep.py
, we ran it (Python 3.5.4, TensorFlow 1.4.1) and got 
test accuracy 0.9923.
